# Supplementary material for: Novel Chimeric Vaccine Candidate Development against Leptotrichia buccalis
Source: Int J Environ Res Public Health. 2022 Aug 29;19(17):10742. doi: 10.3390/ijerph191710742 (PMC9518150; doi:10.3390/ijerph191710742)
Supplement: Supplementary file 1 [file ijerph-19-10742-s001.zip]

Archive with 1 entries (1 files):
- ijerph-1792036-supplementary.pdf
